# Supplementary material for: SentinelFusion based machine learning comprehensive approach for enhanced computer forensics
Source: PeerJ Comput Sci. 2024 Aug 6;10:e2183. doi: 10.7717/peerj-cs.2183 (PMC11323197; doi:10.7717/peerj-cs.2183)
Supplement: Supplemental Information 1 [file peerj-cs-10-2183-s001.csv]

Access Logs	File Size	Encryption Level	User Permissions	Network Traffic	Malware Indicators	Data Type	Secure Data (Output)
User123, 192.168.1.100	2.3 MB	High	Read-Write	High	No	Financial Records	1
User456, 192.168.1.102	1.5 MB	Medium	Read-Only	Low	Yes	Personal Data	0
User789, 192.168.1.105	4.7 MB	Low	Read-Write	Medium	No	Research Documents	1
User123, 192.168.1.100	3.1 MB	High	Read-Only	High	Yes	Financial Records	0
User789, 192.168.1.105	1.8 MB	Medium	Read-Write	Low	No	Personal Data	1
User456, 192.168.1.102	3.8 MB	High	Read-Write	Medium	No	Financial Records	1
User789, 192.168.1.105	2.1 MB	Medium	Read-Only	Low	Yes	Personal Data	0
User123, 192.168.1.100	5.4 MB	High	Read-Write	High	No	Financial Records	1
User789, 192.168.1.105	1.2 MB	Low	Read-Only	Low	Yes	Personal Data	0
User456, 192.168.1.102	3.7 MB	Medium	Read-Write	Medium	No	Research Documents	1
User789, 192.168.1.105	2.8 MB	High	Read-Write	Low	No	Personal Data	0
User123, 192.168.1.100	4.2 MB	Low	Read-Only	Medium	Yes	Financial Records	1
User789, 192.168.1.105	1.6 MB	Medium	Read-Write	High	No	Personal Data	0
User456, 192.168.1.102	3.2 MB	High	Read-Write	Low	Yes	Research Documents	1
User789, 192.168.1.105	2.5 MB	Medium	Read-Only	Medium	No	Personal Data	0
User123, 192.168.1.100	2.3 MB	High	Read-Write	High	No	Financial Records	1
User456, 192.168.1.102	1.5 MB	Medium	Read-Only	Low	Yes	Personal Data	0
User789, 192.168.1.105	4.7 MB	Low	Read-Write	Medium	No	Research Documents	1
User123, 192.168.1.100	3.1 MB	High	Read-Only	High	Yes	Financial Records	0
User789, 192.168.1.105	1.8 MB	Medium	Read-Write	Low	No	Personal Data	1
User456, 192.168.1.102	3.8 MB	High	Read-Write	Medium	No	Financial Records	1
User789, 192.168.1.105	2.1 MB	Medium	Read-Only	Low	Yes	Personal Data	0
User123, 192.168.1.100	5.4 MB	High	Read-Write	High	No	Financial Records	1
User789, 192.168.1.105	1.2 MB	Low	Read-Only	Low	Yes	Personal Data	0
User456, 192.168.1.102	3.7 MB	Medium	Read-Write	Medium	No	Research Documents	1
User789, 192.168.1.105	2.8 MB	High	Read-Write	Low	No	Personal Data	0
User123, 192.168.1.100	4.2 MB	Low	Read-Only	Medium	Yes	Financial Records	1
User789, 192.168.1.105	1.6 MB	Medium	Read-Write	High	No	Personal Data	0
User456, 192.168.1.102	3.2 MB	High	Read-Write	Low	Yes	Research Documents	1
User789, 192.168.1.105	2.5 MB	Medium	Read-Only	Medium	No	Personal Data	0
User123, 192.168.1.100	2.3 MB	High	Read-Write	High	No	Financial Records	1
User456, 192.168.1.102	1.5 MB	Medium	Read-Only	Low	Yes	Personal Data	0
User789, 192.168.1.105	4.7 MB	Low	Read-Write	Medium	No	Research Documents	1
User123, 192.168.1.100	3.1 MB	High	Read-Only	High	Yes	Financial Records	0
User789, 192.168.1.105	1.8 MB	Medium	Read-Write	Low	No	Personal Data	1
User456, 192.168.1.102	3.8 MB	High	Read-Write	Medium	No	Financial Records	1
User789, 192.168.1.105	2.1 MB	Medium	Read-Only	Low	Yes	Personal Data	0
User123, 192.168.1.100	5.4 MB	High	Read-Write	High	No	Financial Records	1
User789, 192.168.1.105	1.2 MB	Low	Read-Only	Low	Yes	Personal Data	0
User456, 192.168.1.102	3.7 MB	Medium	Read-Write	Medium	No	Research Documents	1
User789, 192.168.1.105	2.8 MB	High	Read-Write	Low	No	Personal Data	0
User123, 192.168.1.100	4.2 MB	Low	Read-Only	Medium	Yes	Financial Records	1
User789, 192.168.1.105	1.6 MB	Medium	Read-Write	High	No	Personal Data	0
User456, 192.168.1.102	3.2 MB	High	Read-Write	Low	Yes	Research Documents	1
User789, 192.168.1.105	2.5 MB	Medium	Read-Only	Medium	No	Personal Data	0
User123, 192.168.1.100	2.3 MB	High	Read-Write	High	No	Financial Records	1
User456, 192.168.1.102	1.5 MB	Medium	Read-Only	Low	Yes	Personal Data	0
User789, 192.168.1.105	4.7 MB	Low	Read-Write	Medium	No	Research Documents	1
User123, 192.168.1.100	3.1 MB	High	Read-Only	High	Yes	Financial Records	0
User789, 192.168.1.105	1.8 MB	Medium	Read-Write	Low	No	Personal Data	1
User456, 192.168.1.102	3.8 MB	High	Read-Write	Medium	No	Financial Records	1
User789, 192.168.1.105	2.1 MB	Medium	Read-Only	Low	Yes	Personal Data	0
User123, 192.168.1.100	5.4 MB	High	Read-Write	High	No	Financial Records	1
User789, 192.168.1.105	1.2 MB	Low	Read-Only	Low	Yes	Personal Data	0
User456, 192.168.1.102	3.7 MB	Medium	Read-Write	Medium	No	Research Documents	1
User789, 192.168.1.105	2.8 MB	High	Read-Write	Low	No	Personal Data	0
User123, 192.168.1.100	4.2 MB	Low	Read-Only	Medium	Yes	Financial Records	1
User789, 192.168.1.105	1.6 MB	Medium	Read-Write	High	No	Personal Data	0
User456, 192.168.1.102	3.2 MB	High	Read-Write	Low	Yes	Research Documents	1
User789, 192.168.1.105	2.5 MB	Medium	Read-Only	Medium	No	Personal Data	0
User456, 192.168.1.102	3.7 MB	Medium	Read-Write	Medium	No	Research Documents	1
User789, 192.168.1.105	2.8 MB	High	Read-Write	Low	No	Personal Data	0
User123, 192.168.1.100	4.2 MB	Low	Read-Only	Medium	Yes	Financial Records	1
User789, 192.168.1.105	1.6 MB	Medium	Read-Write	High	No	Personal Data	0
User456, 192.168.1.102	3.2 MB	High	Read-Write	Low	Yes	Research Documents	1
User789, 192.168.1.105	2.5 MB	Medium	Read-Only	Medium	No	Personal Data	0
User123, 192.168.1.100	2.3 MB	High	Read-Write	High	No	Financial Records	1
User456, 192.168.1.102	1.5 MB	Medium	Read-Only	Low	Yes	Personal Data	0
User789, 192.168.1.105	4.7 MB	Low	Read-Write	Medium	No	Research Documents	1
User123, 192.168.1.100	3.1 MB	High	Read-Only	High	Yes	Financial Records	0
User789, 192.168.1.105	1.8 MB	Medium	Read-Write	Low	No	Personal Data	1
User456, 192.168.1.102	3.8 MB	High	Read-Write	Medium	No	Financial Records	1
User789, 192.168.1.105	2.1 MB	Medium	Read-Only	Low	Yes	Personal Data	0
User123, 192.168.1.100	5.4 MB	High	Read-Write	High	No	Financial Records	1
User789, 192.168.1.105	1.2 MB	Low	Read-Only	Low	Yes	Personal Data	0
User456, 192.168.1.102	3.7 MB	Medium	Read-Write	Medium	No	Research Documents	1
User789, 192.168.1.105	2.8 MB	High	Read-Write	Low	No	Personal Data	0
User123, 192.168.1.100	4.2 MB	Low	Read-Only	Medium	Yes	Financial Records	1
User789, 192.168.1.105	1.6 MB	Medium	Read-Write	High	No	Personal Data	0
User456, 192.168.1.102	3.2 MB	High	Read-Write	Low	Yes	Research Documents	1
User789, 192.168.1.105	2.5 MB	Medium	Read-Only	Medium	No	Personal Data	0
User123, 192.168.1.100	2.3 MB	High	Read-Write	High	No	Financial Records	1
User456, 192.168.1.102	1.5 MB	Medium	Read-Only	Low	Yes	Personal Data	0
User789, 192.168.1.105	4.7 MB	Low	Read-Write	Medium	No	Research Documents	1
User123, 192.168.1.100	3.1 MB	High	Read-Only	High	Yes	Financial Records	0
User789, 192.168.1.105	1.8 MB	Medium	Read-Write	Low	No	Personal Data	1
User456, 192.168.1.102	3.8 MB	High	Read-Write	Medium	No	Financial Records	1
User789, 192.168.1.105	2.1 MB	Medium	Read-Only	Low	Yes	Personal Data	0
User123, 192.168.1.100	5.4 MB	High	Read-Write	High	No	Financial Records	1
User789, 192.168.1.105	1.2 MB	Low	Read-Only	Low	Yes	Personal Data	0
User456, 192.168.1.102	3.7 MB	Medium	Read-Write	Medium	No	Research Documents	1
User789, 192.168.1.105	2.8 MB	High	Read-Write	Low	No	Personal Data	0
User123, 192.168.1.100	4.2 MB	Low	Read-Only	Medium	Yes	Financial Records	1
User789, 192.168.1.105	1.6 MB	Medium	Read-Write	High	No	Personal Data	0
User456, 192.168.1.102	3.2 MB	High	Read-Write	Low	Yes	Research Documents	1
User789, 192.168.1.105	2.5 MB	Medium	Read-Only	Medium	No	Personal Data	0
User123, 192.168.1.100	2.3 MB	High	Read-Write	High	No	Financial Records	1
User456, 192.168.1.102	1.5 MB	Medium	Read-Only	Low	Yes	Personal Data	0
User789, 192.168.1.105	4.7 MB	Low	Read-Write	Medium	No	Research Documents	1
User123, 192.168.1.100	3.1 MB	High	Read-Only	High	Yes	Financial Records	0
User789, 192.168.1.105	1.8 MB	Medium	Read-Write	Low	No	Personal Data	1
User456, 192.168.1.102	3.8 MB	High	Read-Write	Medium	No	Financial Records	1
User789, 192.168.1.105	2.1 MB	Medium	Read-Only	Low	Yes	Personal Data	0
User123, 192.168.1.100	5.4 MB	High	Read-Write	High	No	Financial Records	1
User789, 192.168.1.105	1.2 MB	Low	Read-Only	Low	Yes	Personal Data	0
User456, 192.168.1.102	3.7 MB	Medium	Read-Write	Medium	No	Research Documents	1
User789, 192.168.1.105	2.8 MB	High	Read-Write	Low	No	Personal Data	0
User123, 192.168.1.100	4.2 MB	Low	Read-Only	Medium	Yes	Financial Records	1
User789, 192.168.1.105	1.6 MB	Medium	Read-Write	High	No	Personal Data	0
User456, 192.168.1.102	3.2 MB	High	Read-Write	Low	Yes	Research Documents	1
User789, 192.168.1.105	2.5 MB	Medium	Read-Only	Medium	No	Personal Data	0
User123, 192.168.1.100	2.3 MB	High	Read-Write	High	No	Financial Records	1
User456, 192.168.1.102	1.5 MB	Medium	Read-Only	Low	Yes	Personal Data	0
User789, 192.168.1.105	4.7 MB	Low	Read-Write	Medium	No	Research Documents	1
User123, 192.168.1.100	3.1 MB	High	Read-Only	High	Yes	Financial Records	0
User789, 192.168.1.105	1.8 MB	Medium	Read-Write	Low	No	Personal Data	1
User456, 192.168.1.102	3.8 MB	High	Read-Write	Medium	No	Financial Records	1
User789, 192.168.1.105	2.1 MB	Medium	Read-Only	Low	Yes	Personal Data	0
User123, 192.168.1.100	5.4 MB	High	Read-Write	High	No	Financial Records	1
User789, 192.168.1.105	1.2 MB	Low	Read-Only	Low	Yes	Personal Data	0
User456, 192.168.1.102	3.7 MB	Medium	Read-Write	Medium	No	Research Documents	1
User789, 192.168.1.105	2.8 MB	High	Read-Write	Low	No	Personal Data	0
User123, 192.168.1.100	4.2 MB	Low	Read-Only	Medium	Yes	Financial Records	1
User789, 192.168.1.105	1.6 MB	Medium	Read-Write	High	No	Personal Data	0
User456, 192.168.1.102	3.2 MB	High	Read-Write	Low	Yes	Research Documents	1
User789, 192.168.1.105	2.5 MB	Medium	Read-Only	Medium	No	Personal Data	0
User123, 192.168.1.100	2.3 MB	High	Read-Write	High	No	Financial Records	1
User456, 192.168.1.102	1.5 MB	Medium	Read-Only	Low	Yes	Personal Data	0
User789, 192.168.1.105	4.7 MB	Low	Read-Write	Medium	No	Research Documents	1
User123, 192.168.1.100	3.1 MB	High	Read-Only	High	Yes	Financial Records	0
User789, 192.168.1.105	1.8 MB	Medium	Read-Write	Low	No	Personal Data	1
User456, 192.168.1.102	3.8 MB	High	Read-Write	Medium	No	Financial Records	1
User789, 192.168.1.105	2.1 MB	Medium	Read-Only	Low	Yes	Personal Data	0
User123, 192.168.1.100	5.4 MB	High	Read-Write	High	No	Financial Records	1
User789, 192.168.1.105	1.2 MB	Low	Read-Only	Low	Yes	Personal Data	0
User456, 192.168.1.102	3.7 MB	Medium	Read-Write	Medium	No	Research Documents	1
User789, 192.168.1.105	2.8 MB	High	Read-Write	Low	No	Personal Data	0
User123, 192.168.1.100	4.2 MB	Low	Read-Only	Medium	Yes	Financial Records	1
User789, 192.168.1.105	1.6 MB	Medium	Read-Write	High	No	Personal Data	0
User456, 192.168.1.102	3.2 MB	High	Read-Write	Low	Yes	Research Documents	1
User789, 192.168.1.105	2.5 MB	Medium	Read-Only	Medium	No	Personal Data	0
User123, 192.168.1.100	2.3 MB	High	Read-Write	High	No	Financial Records	1
User456, 192.168.1.102	1.5 MB	Medium	Read-Only	Low	Yes	Personal Data	0
User789, 192.168.1.105	4.7 MB	Low	Read-Write	Medium	No	Research Documents	1
User123, 192.168.1.100	3.1 MB	High	Read-Only	High	Yes	Financial Records	0
User789, 192.168.1.105	1.8 MB	Medium	Read-Write	Low	No	Personal Data	1
User456, 192.168.1.102	3.8 MB	High	Read-Write	Medium	No	Financial Records	1
User789, 192.168.1.105	2.1 MB	Medium	Read-Only	Low	Yes	Personal Data	0
User123, 192.168.1.100	5.4 MB	High	Read-Write	High	No	Financial Records	1
User789, 192.168.1.105	1.2 MB	Low	Read-Only	Low	Yes	Personal Data	0
User456, 192.168.1.102	3.7 MB	Medium	Read-Write	Medium	No	Research Documents	1
User789, 192.168.1.105	2.8 MB	High	Read-Write	Low	No	Personal Data	0
User123, 192.168.1.100	4.2 MB	Low	Read-Only	Medium	Yes	Financial Records	1
User789, 192.168.1.105	1.6 MB	Medium	Read-Write	High	No	Personal Data	0
User456, 192.168.1.102	3.2 MB	High	Read-Write	Low	Yes	Research Documents	1
User789, 192.168.1.105	2.5 MB	Medium	Read-Only	Medium	No	Personal Data	0
User123, 192.168.1.100	2.3 MB	High	Read-Write	High	No	Financial Records	1
User456, 192.168.1.102	1.5 MB	Medium	Read-Only	Low	Yes	Personal Data	0
User789, 192.168.1.105	4.7 MB	Low	Read-Write	Medium	No	Research Documents	1
User123, 192.168.1.100	3.1 MB	High	Read-Only	High	Yes	Financial Records	0
User789, 192.168.1.105	1.8 MB	Medium	Read-Write	Low	No	Personal Data	1
User456, 192.168.1.102	3.8 MB	High	Read-Write	Medium	No	Financial Records	1
User789, 192.168.1.105	2.1 MB	Medium	Read-Only	Low	Yes	Personal Data	0
User123, 192.168.1.100	5.4 MB	High	Read-Write	High	No	Financial Records	1
User789, 192.168.1.105	1.2 MB	Low	Read-Only	Low	Yes	Personal Data	0
User456, 192.168.1.102	3.7 MB	Medium	Read-Write	Medium	No	Research Documents	1
User789, 192.168.1.105	2.8 MB	High	Read-Write	Low	No	Personal Data	0
User123, 192.168.1.100	4.2 MB	Low	Read-Only	Medium	Yes	Financial Records	1
User789, 192.168.1.105	1.6 MB	Medium	Read-Write	High	No	Personal Data	0
User456, 192.168.1.102	3.2 MB	High	Read-Write	Low	Yes	Research Documents	1
User789, 192.168.1.105	2.5 MB	Medium	Read-Only	Medium	No	Personal Data	0
User123, 192.168.1.100	2.3 MB	High	Read-Write	High	No	Financial Records	1
User456, 192.168.1.102	1.5 MB	Medium	Read-Only	Low	Yes	Personal Data	0
User789, 192.168.1.105	4.7 MB	Low	Read-Write	Medium	No	Research Documents	1
User123, 192.168.1.100	3.1 MB	High	Read-Only	High	Yes	Financial Records	0
User789, 192.168.1.105	1.8 MB	Medium	Read-Write	Low	No	Personal Data	1
User456, 192.168.1.102	3.8 MB	High	Read-Write	Medium	No	Financial Records	1
User789, 192.168.1.105	2.1 MB	Medium	Read-Only	Low	Yes	Personal Data	0
User123, 192.168.1.100	5.4 MB	High	Read-Write	High	No	Financial Records	1
User789, 192.168.1.105	1.2 MB	Low	Read-Only	Low	Yes	Personal Data	0
User456, 192.168.1.102	3.7 MB	Medium	Read-Write	Medium	No	Research Documents	1
User789, 192.168.1.105	2.8 MB	High	Read-Write	Low	No	Personal Data	0
User123, 192.168.1.100	4.2 MB	Low	Read-Only	Medium	Yes	Financial Records	1
User789, 192.168.1.105	1.6 MB	Medium	Read-Write	High	No	Personal Data	0
User456, 192.168.1.102	3.2 MB	High	Read-Write	Low	Yes	Research Documents	1
User789, 192.168.1.105	2.5 MB	Medium	Read-Only	Medium	No	Personal Data	0
User123, 192.168.1.100	2.3 MB	High	Read-Write	High	No	Financial Records	1
User456, 192.168.1.102	1.5 MB	Medium	Read-Only	Low	Yes	Personal Data	0
User789, 192.168.1.105	4.7 MB	Low	Read-Write	Medium	No	Research Documents	1
User123, 192.168.1.100	3.1 MB	High	Read-Only	High	Yes	Financial Records	0
User789, 192.168.1.105	1.8 MB	Medium	Read-Write	Low	No	Personal Data	1
User456, 192.168.1.102	3.8 MB	High	Read-Write	Medium	No	Financial Records	1
User789, 192.168.1.105	2.1 MB	Medium	Read-Only	Low	Yes	Personal Data	0
User123, 192.168.1.100	5.4 MB	High	Read-Write	High	No	Financial Records	1
User789, 192.168.1.105	1.2 MB	Low	Read-Only	Low	Yes	Personal Data	0
User456, 192.168.1.102	3.7 MB	Medium	Read-Write	Medium	No	Research Documents	1
User789, 192.168.1.105	2.8 MB	High	Read-Write	Low	No	Personal Data	0
User123, 192.168.1.100	4.2 MB	Low	Read-Only	Medium	Yes	Financial Records	1
User789, 192.168.1.105	1.6 MB	Medium	Read-Write	High	No	Personal Data	0
User456, 192.168.1.102	3.2 MB	High	Read-Write	Low	Yes	Research Documents	1
User789, 192.168.1.105	2.5 MB	Medium	Read-Only	Medium	No	Personal Data	0
User123, 192.168.1.100	2.3 MB	High	Read-Write	High	No	Financial Records	1
User456, 192.168.1.102	1.5 MB	Medium	Read-Only	Low	Yes	Personal Data	0
User789, 192.168.1.105	4.7 MB	Low	Read-Write	Medium	No	Research Documents	1
User123, 192.168.1.100	3.1 MB	High	Read-Only	High	Yes	Financial Records	0
User789, 192.168.1.105	1.8 MB	Medium	Read-Write	Low	No	Personal Data	1
User456, 192.168.1.102	3.8 MB	High	Read-Write	Medium	No	Financial Records	1
User789, 192.168.1.105	2.1 MB	Medium	Read-Only	Low	Yes	Personal Data	0
User123, 192.168.1.100	5.4 MB	High	Read-Write	High	No	Financial Records	1
User789, 192.168.1.105	1.2 MB	Low	Read-Only	Low	Yes	Personal Data	0
User456, 192.168.1.102	3.7 MB	Medium	Read-Write	Medium	No	Research Documents	1
User789, 192.168.1.105	2.8 MB	High	Read-Write	Low	No	Personal Data	0
User123, 192.168.1.100	4.2 MB	Low	Read-Only	Medium	Yes	Financial Records	1
User789, 192.168.1.105	1.6 MB	Medium	Read-Write	High	No	Personal Data	0
User456, 192.168.1.102	3.2 MB	High	Read-Write	Low	Yes	Research Documents	1
User789, 192.168.1.105	2.5 MB	Medium	Read-Only	Medium	No	Personal Data	0
User123, 192.168.1.100	2.3 MB	High	Read-Write	High	No	Financial Records	1
User456, 192.168.1.102	1.5 MB	Medium	Read-Only	Low	Yes	Personal Data	0
User789, 192.168.1.105	4.7 MB	Low	Read-Write	Medium	No	Research Documents	1
User123, 192.168.1.100	3.1 MB	High	Read-Only	High	Yes	Financial Records	0
User789, 192.168.1.105	1.8 MB	Medium	Read-Write	Low	No	Personal Data	1
User456, 192.168.1.102	3.8 MB	High	Read-Write	Medium	No	Financial Records	1
User789, 192.168.1.105	2.1 MB	Medium	Read-Only	Low	Yes	Personal Data	0
User123, 192.168.1.100	5.4 MB	High	Read-Write	High	No	Financial Records	1
User789, 192.168.1.105	1.2 MB	Low	Read-Only	Low	Yes	Personal Data	0
User456, 192.168.1.102	3.7 MB	Medium	Read-Write	Medium	No	Research Documents	1
User789, 192.168.1.105	2.8 MB	High	Read-Write	Low	No	Personal Data	0
User123, 192.168.1.100	4.2 MB	Low	Read-Only	Medium	Yes	Financial Records	1
User789, 192.168.1.105	1.6 MB	Medium	Read-Write	High	No	Personal Data	0
User456, 192.168.1.102	3.2 MB	High	Read-Write	Low	Yes	Research Documents	1
User789, 192.168.1.105	2.5 MB	Medium	Read-Only	Medium	No	Personal Data	0
User123, 192.168.1.100	2.3 MB	High	Read-Write	High	No	Financial Records	1
User456, 192.168.1.102	1.5 MB	Medium	Read-Only	Low	Yes	Personal Data	0
User789, 192.168.1.105	4.7 MB	Low	Read-Write	Medium	No	Research Documents	1
User123, 192.168.1.100	3.1 MB	High	Read-Only	High	Yes	Financial Records	0
User789, 192.168.1.105	1.8 MB	Medium	Read-Write	Low	No	Personal Data	1
User456, 192.168.1.102	3.8 MB	High	Read-Write	Medium	No	Financial Records	1
User789, 192.168.1.105	2.1 MB	Medium	Read-Only	Low	Yes	Personal Data	0
User123, 192.168.1.100	5.4 MB	High	Read-Write	High	No	Financial Records	1
User789, 192.168.1.105	1.2 MB	Low	Read-Only	Low	Yes	Personal Data	0
User456, 192.168.1.102	3.7 MB	Medium	Read-Write	Medium	No	Research Documents	1
User789, 192.168.1.105	2.8 MB	High	Read-Write	Low	No	Personal Data	0
User123, 192.168.1.100	4.2 MB	Low	Read-Only	Medium	Yes	Financial Records	1
User789, 192.168.1.105	1.6 MB	Medium	Read-Write	High	No	Personal Data	0
User456, 192.168.1.102	3.2 MB	High	Read-Write	Low	Yes	Research Documents	1
User789, 192.168.1.105	2.5 MB	Medium	Read-Only	Medium	No	Personal Data	0
User123, 192.168.1.100	2.3 MB	High	Read-Write	High	No	Financial Records	1
User456, 192.168.1.102	1.5 MB	Medium	Read-Only	Low	Yes	Personal Data	0
User789, 192.168.1.105	4.7 MB	Low	Read-Write	Medium	No	Research Documents	1
User123, 192.168.1.100	3.1 MB	High	Read-Only	High	Yes	Financial Records	0
User789, 192.168.1.105	1.8 MB	Medium	Read-Write	Low	No	Personal Data	1
User456, 192.168.1.102	3.8 MB	High	Read-Write	Medium	No	Financial Records	1
User789, 192.168.1.105	2.1 MB	Medium	Read-Only	Low	Yes	Personal Data	0
User123, 192.168.1.100	5.4 MB	High	Read-Write	High	No	Financial Records	1
User789, 192.168.1.105	1.2 MB	Low	Read-Only	Low	Yes	Personal Data	0
User456, 192.168.1.102	3.7 MB	Medium	Read-Write	Medium	No	Research Documents	1
User789, 192.168.1.105	2.8 MB	High	Read-Write	Low	No	Personal Data	0
User123, 192.168.1.100	4.2 MB	Low	Read-Only	Medium	Yes	Financial Records	1
User789, 192.168.1.105	1.6 MB	Medium	Read-Write	High	No	Personal Data	0
User456, 192.168.1.102	3.2 MB	High	Read-Write	Low	Yes	Research Documents	1
User789, 192.168.1.105	2.5 MB	Medium	Read-Only	Medium	No	Personal Data	0
User123, 192.168.1.100	2.3 MB	High	Read-Write	High	No	Financial Records	1
User456, 192.168.1.102	1.5 MB	Medium	Read-Only	Low	Yes	Personal Data	0
User789, 192.168.1.105	4.7 MB	Low	Read-Write	Medium	No	Research Documents	1
User123, 192.168.1.100	3.1 MB	High	Read-Only	High	Yes	Financial Records	0
User789, 192.168.1.105	1.8 MB	Medium	Read-Write	Low	No	Personal Data	1
User456, 192.168.1.102	3.8 MB	High	Read-Write	Medium	No	Financial Records	1
User789, 192.168.1.105	2.1 MB	Medium	Read-Only	Low	Yes	Personal Data	0
User123, 192.168.1.100	5.4 MB	High	Read-Write	High	No	Financial Records	1
User789, 192.168.1.105	1.2 MB	Low	Read-Only	Low	Yes	Personal Data	0
User456, 192.168.1.102	3.7 MB	Medium	Read-Write	Medium	No	Research Documents	1
User789, 192.168.1.105	2.8 MB	High	Read-Write	Low	No	Personal Data	0
User123, 192.168.1.100	4.2 MB	Low	Read-Only	Medium	Yes	Financial Records	1
User789, 192.168.1.105	1.6 MB	Medium	Read-Write	High	No	Personal Data	0
User456, 192.168.1.102	3.2 MB	High	Read-Write	Low	Yes	Research Documents	1
User789, 192.168.1.105	2.5 MB	Medium	Read-Only	Medium	No	Personal Data	0
User123, 192.168.1.100	2.3 MB	High	Read-Write	High	No	Financial Records	1
User456, 192.168.1.102	1.5 MB	Medium	Read-Only	Low	Yes	Personal Data	0
User789, 192.168.1.105	4.7 MB	Low	Read-Write	Medium	No	Research Documents	1
User123, 192.168.1.100	3.1 MB	High	Read-Only	High	Yes	Financial Records	0
User789, 192.168.1.105	1.8 MB	Medium	Read-Write	Low	No	Personal Data	1
User456, 192.168.1.102	3.8 MB	High	Read-Write	Medium	No	Financial Records	1
User789, 192.168.1.105	2.1 MB	Medium	Read-Only	Low	Yes	Personal Data	0
User123, 192.168.1.100	5.4 MB	High	Read-Write	High	No	Financial Records	1
User789, 192.168.1.105	1.2 MB	Low	Read-Only	Low	Yes	Personal Data	0
User456, 192.168.1.102	3.7 MB	Medium	Read-Write	Medium	No	Research Documents	1
User789, 192.168.1.105	2.8 MB	High	Read-Write	Low	No	Personal Data	0
User123, 192.168.1.100	4.2 MB	Low	Read-Only	Medium	Yes	Financial Records	1
User789, 192.168.1.105	1.6 MB	Medium	Read-Write	High	No	Personal Data	0
User456, 192.168.1.102	3.2 MB	High	Read-Write	Low	Yes	Research Documents	1
User789, 192.168.1.105	2.5 MB	Medium	Read-Only	Medium	No	Personal Data	0
User123, 192.168.1.100	2.3 MB	High	Read-Write	High	No	Financial Records	1
User456, 192.168.1.102	1.5 MB	Medium	Read-Only	Low	Yes	Personal Data	0
User789, 192.168.1.105	4.7 MB	Low	Read-Write	Medium	No	Research Documents	1
User123, 192.168.1.100	3.1 MB	High	Read-Only	High	Yes	Financial Records	0
User789, 192.168.1.105	1.8 MB	Medium	Read-Write	Low	No	Personal Data	1
User456, 192.168.1.102	3.8 MB	High	Read-Write	Medium	No	Financial Records	1
User789, 192.168.1.105	2.1 MB	Medium	Read-Only	Low	Yes	Personal Data	0
User123, 192.168.1.100	5.4 MB	High	Read-Write	High	No	Financial Records	1
User789, 192.168.1.105	1.2 MB	Low	Read-Only	Low	Yes	Personal Data	0
User456, 192.168.1.102	3.7 MB	Medium	Read-Write	Medium	No	Research Documents	1
User789, 192.168.1.105	2.8 MB	High	Read-Write	Low	No	Personal Data	0
User123, 192.168.1.100	4.2 MB	Low	Read-Only	Medium	Yes	Financial Records	1
User789, 192.168.1.105	1.6 MB	Medium	Read-Write	High	No	Personal Data	0
User456, 192.168.1.102	3.2 MB	High	Read-Write	Low	Yes	Research Documents	1
User789, 192.168.1.105	2.5 MB	Medium	Read-Only	Medium	No	Personal Data	0
User123, 192.168.1.100	2.3 MB	High	Read-Write	High	No	Financial Records	1
User456, 192.168.1.102	1.5 MB	Medium	Read-Only	Low	Yes	Personal Data	0
User789, 192.168.1.105	4.7 MB	Low	Read-Write	Medium	No	Research Documents	1
User123, 192.168.1.100	3.1 MB	High	Read-Only	High	Yes	Financial Records	0
User789, 192.168.1.105	1.8 MB	Medium	Read-Write	Low	No	Personal Data	1
User456, 192.168.1.102	3.8 MB	High	Read-Write	Medium	No	Financial Records	1
User789, 192.168.1.105	2.1 MB	Medium	Read-Only	Low	Yes	Personal Data	0
User123, 192.168.1.100	5.4 MB	High	Read-Write	High	No	Financial Records	1
User789, 192.168.1.105	1.2 MB	Low	Read-Only	Low	Yes	Personal Data	0
User456, 192.168.1.102	3.7 MB	Medium	Read-Write	Medium	No	Research Documents	1
User789, 192.168.1.105	2.8 MB	High	Read-Write	Low	No	Personal Data	0
User123, 192.168.1.100	4.2 MB	Low	Read-Only	Medium	Yes	Financial Records	1
User789, 192.168.1.105	1.6 MB	Medium	Read-Write	High	No	Personal Data	0
User456, 192.168.1.102	3.2 MB	High	Read-Write	Low	Yes	Research Documents	1
User789, 192.168.1.105	2.5 MB	Medium	Read-Only	Medium	No	Personal Data	0
User123, 192.168.1.100	2.3 MB	High	Read-Write	High	No	Financial Records	1
User456, 192.168.1.102	1.5 MB	Medium	Read-Only	Low	Yes	Personal Data	0
User789, 192.168.1.105	4.7 MB	Low	Read-Write	Medium	No	Research Documents	1
User123, 192.168.1.100	3.1 MB	High	Read-Only	High	Yes	Financial Records	0
User789, 192.168.1.105	1.8 MB	Medium	Read-Write	Low	No	Personal Data	1
User456, 192.168.1.102	3.8 MB	High	Read-Write	Medium	No	Financial Records	1
User789, 192.168.1.105	2.1 MB	Medium	Read-Only	Low	Yes	Personal Data	0
User123, 192.168.1.100	5.4 MB	High	Read-Write	High	No	Financial Records	1
User789, 192.168.1.105	1.2 MB	Low	Read-Only	Low	Yes	Personal Data	0
