# Supplementary material for: SentinelFusion based machine learning comprehensive approach for enhanced computer forensics
Source: PeerJ Comput Sci. 2024 Aug 6;10:e2183. doi: 10.7717/peerj-cs.2183 (PMC11323197; doi:10.7717/peerj-cs.2183)
Supplement: Supplemental Information 2 [file peerj-cs-10-2183-s002.ipynb]

# %% [code]
import pandas as pd
import matplotlib.pyplot as plt

# Import the dataset from the forensics.csv file
dataset = pd.read_csv('forensics.csv')

plt.figure(figsize=(15, 5), dpi = 300)
# Visualize the Access Logs
access_logs = dataset['Access Logs']
access_logs.value_counts().plot(kind='bar')
plt.title('Access Logs')
plt.xlabel('User')
plt.ylabel('Frequency')
plt.show()
plt.figure(figsize=(15, 5), dpi = 300)
# Visualize the File Size
file_size = dataset['File Size']
plt.hist(file_size, bins=10)
plt.title('File Size')
plt.xlabel('Size')
plt.ylabel('Frequency')
plt.show()

plt.figure(figsize=(15, 5), dpi = 300)

# Visualize the Encryption Level
encryption_level = dataset['Encryption Level']
encryption_level.value_counts().plot(kind='pie')
plt.title('Encryption Level')
plt.ylabel('')
plt.show()

plt.figure(figsize=(15, 5), dpi = 300)

# Visualize the User Permissions
user_permissions = dataset['User Permissions']
user_permissions.value_counts().plot(kind='bar')
plt.title('User Permissions')
plt.xlabel('Permissions')
plt.ylabel('Frequency')
plt.show()

plt.figure(figsize=(15, 5), dpi = 300)

# Visualize the Network Traffic
network_traffic = dataset['Network Traffic']
network_traffic.value_counts().plot(kind='pie')
plt.title('Network Traffic')
plt.ylabel('')
plt.show()

plt.figure(figsize=(15, 5), dpi = 300)

# Visualize the Malware Indicators
malware_indicators = dataset['Malware Indicators']
malware_indicators.value_counts().plot(kind='bar')
plt.title('Malware Indicators')
plt.xlabel('Indicators')
plt.ylabel('Frequency')
plt.show()

plt.figure(figsize=(15, 5), dpi = 300)

# Visualize the Data Type
data_type = dataset['Data Type']
data_type.value_counts().plot(kind='bar')
plt.title('Data Type')
plt.xlabel('Type')
plt.ylabel('Frequency')
plt.show()

plt.figure(figsize=(15, 5), dpi = 300)

# Visualize the Secure Data (Output)
secure_data = dataset['Secure Data (Output)']
secure_data.value_counts().plot(kind='bar')
plt.title('Secure Data')
plt.xlabel('Secure (1) / Insecure (0)')
plt.ylabel('Frequency')
plt.show()

plt.figure(figsize=(15, 5), dpi = 300)


# %% [code]


# %% [code]
import numpy as np
import matplotlib.pyplot as plt
import seaborn as sns

# Create a synthetic dataset for demonstration
X = np.array([[1, 1], [2, 2], [2, 0], [3, 1], [4, 4], [4, 2], [5, 3], [5, 1]])
y = np.array([0, 0, 0, 0, 1, 1, 1, 1])

# Fit the SVM model
from sklearn.svm import SVC
svm = SVC(kernel='linear')
svm.fit(X, y)

# Create a meshgrid to plot the decision boundary
x_min, x_max = X[:, 0].min() - 1, X[:, 0].max() + 1
y_min, y_max = X[:, 1].min() - 1, X[:, 1].max() + 1
xx, yy = np.meshgrid(np.arange(x_min, x_max, 0.1),
                     np.arange(y_min, y_max, 0.1))
Z = svm.predict(np.c_[xx.ravel(), yy.ravel()])
Z = Z.reshape(xx.shape)

# Plot the SVM decision boundary and data points
plt.figure(figsize=(8, 6), dpi = 300)
sns.set_style("white")
sns.scatterplot(x=X[:, 0], y=X[:, 1], hue=y, palette=sns.color_palette("colorblind", 2))
plt.contourf(xx, yy, Z, alpha=0.3, levels=np.arange(Z.min(), Z.max() + 1))
plt.title("SVM Decision Boundary")
plt.xlabel("Secured Data")
plt.ylabel("Insecured Data")
plt.legend()
plt.show()


# %% [code]
import numpy as np
import matplotlib.pyplot as plt
import seaborn as sns

# Create a synthetic dataset for demonstration
X = np.array([[1, 1], [2, 2], [2, 0], [3, 1], [4, 4], [4, 2], [5, 3], [5, 1]])
y = np.array([0, 0, 0, 0, 1, 1, 1, 1])

# Fit the KNN model
from sklearn.neighbors import KNeighborsClassifier
knn = KNeighborsClassifier(n_neighbors=3)
knn.fit(X, y)

# Create a meshgrid to plot the decision boundary
x_min, x_max = X[:, 0].min() - 1, X[:, 0].max() + 1
y_min, y_max = X[:, 1].min() - 1, X[:, 1].max() + 1
xx, yy = np.meshgrid(np.arange(x_min, x_max, 0.1),
                     np.arange(y_min, y_max, 0.1))
Z = knn.predict(np.c_[xx.ravel(), yy.ravel()])
Z = Z.reshape(xx.shape)

# Plot the KNN decision boundary and data points
plt.figure(figsize=(8, 6), dpi = 300)
sns.set_style("white")
sns.scatterplot(x=X[:, 0], y=X[:, 1], hue=y, palette=sns.color_palette("colorblind", 2))
plt.contourf(xx, yy, Z, alpha=0.3, levels=np.arange(Z.min(), Z.max() + 1))
sns.scatterplot(x=knn._fit_X[:, 0], y=knn._fit_X[:, 1], color='black', marker='x', s=100, label='Training Samples')
plt.title("KNN Decision Boundary")
plt.xlabel("Insecured")
plt.ylabel("Secured")
plt.legend()
plt.show()


# %% [code]
import numpy as np
import matplotlib.pyplot as plt
import seaborn as sns

# Create a synthetic dataset for demonstration
X = np.array([[1, 1], [2, 2], [2, 0], [3, 1], [4, 4], [4, 2], [5, 3], [5, 1]])
y = np.array([0, 0, 0, 0, 1, 1, 1, 1])

# Fit the Naive Bayes model
from sklearn.naive_bayes import GaussianNB
nb = GaussianNB()
nb.fit(X, y)

# Create a meshgrid to plot the decision boundary
x_min, x_max = X[:, 0].min() - 1, X[:, 0].max() + 1
y_min, y_max = X[:, 1].min() - 1, X[:, 1].max() + 1
xx, yy = np.meshgrid(np.arange(x_min, x_max, 0.1),
                     np.arange(y_min, y_max, 0.1))
Z = nb.predict(np.c_[xx.ravel(), yy.ravel()])
Z = Z.reshape(xx.shape)

# Calculate the class probabilities
probs = nb.predict_proba(np.c_[xx.ravel(), yy.ravel()])

# Plot the Naive Bayes decision boundary and data points
plt.figure(figsize=(8, 6), dpi = 300)
sns.set_style("white")
sns.scatterplot(x=X[:, 0], y=X[:, 1], hue=y, palette=sns.color_palette("colorblind", 2))
plt.contourf(xx, yy, Z, alpha=0.3, levels=np.arange(Z.min(), Z.max() + 1))
plt.imshow(probs[:, 1].reshape(xx.shape), cmap='coolwarm', alpha=0.3, extent=(x_min, x_max, y_min, y_max), origin='lower')
plt.colorbar(label='Probability of Insecure Data')
plt.title("Naive Bayes Decision Boundary and Probability")
plt.xlabel("Secured")
plt.ylabel("Insecured")
plt.legend()
plt.show()


# %% [code]
import numpy as np
import matplotlib.pyplot as plt
import seaborn as sns

# Create a synthetic dataset for demonstration
X = np.array([[1, 1], [2, 2], [2, 0], [3, 1], [4, 4], [4, 2], [5, 3], [5, 1]])
y = np.array([0, 0, 0, 0, 1, 1, 1, 1])

# Fit the Logistic Regression model
from sklearn.linear_model import LogisticRegression
lr = LogisticRegression(penalty='l2', solver='liblinear')
lr.fit(X, y)

# Create a meshgrid to plot the decision boundary
x_min, x_max = X[:, 0].min() - 1, X[:, 0].max() + 1
y_min, y_max = X[:, 1].min() - 1, X[:, 1].max() + 1
xx, yy = np.meshgrid(np.arange(x_min, x_max, 0.1),
                     np.arange(y_min, y_max, 0.1))
Z = lr.predict(np.c_[xx.ravel(), yy.ravel()])
Z = Z.reshape(xx.shape)

# Calculate the class probabilities
probs = lr.predict_proba(np.c_[xx.ravel(), yy.ravel()])

# Plot the LR decision boundary and data points
plt.figure(figsize=(8, 6), dpi = 300)
sns.set_style("white")
sns.scatterplot(x=X[:, 0], y=X[:, 1], hue=y, palette=sns.color_palette("colorblind", 2))
plt.contourf(xx, yy, Z, alpha=0.3, levels=np.arange(Z.min(), Z.max() + 1))
plt.imshow(probs[:, 1].reshape(xx.shape), cmap='coolwarm', alpha=0.3, extent=(x_min, x_max, y_min, y_max), origin='lower')
plt.colorbar(label='Probability of Insecure Data')
plt.title("Logistic Regression Decision Boundary and Probability")
plt.xlabel("Feature 1")
plt.ylabel("Feature 2")
plt.legend()
plt.show()


# %% [code]
import numpy as np
import matplotlib.pyplot as plt
import seaborn as sns
from sklearn.datasets import make_classification
from sklearn.tree import DecisionTreeClassifier
from sklearn import tree

# Create a synthetic dataset for demonstration
X, y = make_classification(n_samples=200, n_features=2, n_informative=2, n_redundant=0, random_state=42)

# Fit the Decision Tree model
dt = DecisionTreeClassifier()
dt.fit(X, y)

# Plot the Decision Tree
plt.figure(figsize=(15, 10), dpi = 300)
sns.set_style("white")
tree.plot_tree(dt, filled=True)
plt.title("Decision Tree")
plt.xlabel("Feature 1")
plt.ylabel("Feature 2")
plt.show()


# %% [code]
import numpy as np
import matplotlib.pyplot as plt
import seaborn as sns
from sklearn.datasets import make_classification
from sklearn.model_selection import GridSearchCV
from sklearn.svm import SVC
from sklearn.neighbors import KNeighborsClassifier
from sklearn.naive_bayes import GaussianNB
from sklearn.linear_model import LogisticRegression
from sklearn.tree import DecisionTreeClassifier

# Create a synthetic dataset for demonstration
X, y = make_classification(n_samples=200, n_features=2, n_informative=2, n_redundant=0, random_state=42)

# Define the parameter grid for each model
svm_params = {'C': [0.1, 1, 10], 'gamma': [0.1, 1, 10]}
knn_params = {'n_neighbors': [3, 5, 7]}
nb_params = {}  # No hyperparameters to tune for Naive Bayes
lr_params = {'C': [0.1, 1, 10]}
dt_params = {'max_depth': [None, 3, 5, 7]}

# Define the models
models = [
    {'name': 'SVM', 'model': SVC(), 'params': svm_params},
    {'name': 'KNN', 'model': KNeighborsClassifier(), 'params': knn_params},
    {'name': 'Naive Bayes', 'model': GaussianNB(), 'params': nb_params},
    {'name': 'Logistic Regression', 'model': LogisticRegression(), 'params': lr_params},
    {'name': 'Decision Tree', 'model': DecisionTreeClassifier(), 'params': dt_params}
]

# Perform grid search and collect the results
results = []
for model in models:
    grid_search = GridSearchCV(model['model'], model['params'], cv=5)
    grid_search.fit(X, y)
    best_params = grid_search.best_params_
    best_score = grid_search.best_score_
    results.append({'name': model['name'], 'best_params': best_params, 'best_score': best_score})

# Plot the hyperparameter tuning results
plt.figure(figsize=(10, 6), dpi = 300)
sns.set_style("whitegrid")
x_ticks = np.arange(len(models))
plt.bar(x_ticks, [result['best_score'] for result in results], tick_label=[result['name'] for result in results])
plt.ylim([0, 1])
plt.xlabel("Classification Model")
plt.ylabel("Best Score")
plt.title("Hyperparameter Tuning Results")
plt.xticks(rotation=45)
plt.tight_layout()
plt.show()

# Print the best parameters and scores
for result in results:
    print(f"Model: {result['name']}")
    print(f"Best Parameters: {result['best_params']}")
    print(f"Best Score: {result['best_score']}")
    print()


# %% [code]
import matplotlib.pyplot as plt
import seaborn as sns

# Define the data for histograms and bubble diagrams
accuracy = [0.89, 0.86, 0.82, 0.88, 0.83]
precision = [0.91, 0.85, 0.80, 0.89, 0.82]
recall = [0.88, 0.87, 0.85, 0.87, 0.84]
f1_score = [0.89, 0.86, 0.82, 0.88, 0.83]
models = ['SVM', 'KNN', 'Naive Bayes', 'Logistic Regression', 'Decision Tree']

# Create histograms for each performance metric
plt.figure(figsize=(10, 6), dpi = 300)
sns.set_style("whitegrid")
plt.subplot(2, 2, 1)
sns.histplot(accuracy, bins=10, kde=True)
plt.title("Accuracy Histogram")
plt.xlabel("Accuracy")
plt.ylabel("Frequency")

plt.subplot(2, 2, 2)
sns.histplot(precision, bins=10, kde=True)
plt.title("Precision Histogram")
plt.xlabel("Precision")
plt.ylabel("Frequency")

plt.subplot(2, 2, 3)
sns.histplot(recall, bins=10, kde=True)
plt.title("Recall Histogram")
plt.xlabel("Recall")
plt.ylabel("Frequency")

plt.subplot(2, 2, 4)
sns.histplot(f1_score, bins=10, kde=True)
plt.title("F1 Score Histogram")
plt.xlabel("F1 Score")
plt.ylabel("Frequency")

plt.tight_layout()
plt.show()

# Create a bubble diagram for performance metrics
plt.figure(figsize=(8, 6), dpi = 300)
sns.set_style("white")
sns.scatterplot(x=precision, y=recall, size=f1_score, sizes=(50, 500), hue=accuracy, palette="coolwarm")
plt.title("Performance Metrics - Bubble Diagram")
plt.xlabel("Precision")
plt.ylabel("Recall")
plt.legend(title="Accuracy")
plt.show()


# %% [code]
import matplotlib.pyplot as plt
import seaborn as sns

# Define the performance metrics for each model
models = ['SVM', 'KNN', 'Naive Bayes', 'Logistic Regression', 'Decision Tree']
accuracy = [0.89, 0.86, 0.82, 0.88, 0.83]
precision = [0.91, 0.85, 0.80, 0.89, 0.82]
recall = [0.88, 0.87, 0.85, 0.87, 0.84]
f1_score = [0.89, 0.86, 0.82, 0.88, 0.83]
roc_auc = [0.95, 0.92, 0.87, 0.94, 0.89]

# Create histograms for performance metrics
plt.figure(figsize=(12, 6), dpi = 300)
sns.set_style("whitegrid")

plt.subplot(1, 2, 1)
sns.histplot(accuracy, bins=10, kde=True)
plt.title("Accuracy Histogram")
plt.xlabel("Accuracy")
plt.ylabel("Frequency")

plt.subplot(1, 2, 2)
sns.histplot(roc_auc, bins=10, kde=True)
plt.title("ROC AUC Histogram")
plt.xlabel("ROC AUC")
plt.ylabel("Frequency")

plt.tight_layout()
plt.show()

# Create ROC AUC curve for each model
plt.figure(figsize=(8, 6), dpi = 300)
sns.set_style("whitegrid")

for i in range(len(models)):
    plt.plot([0, 1], [0, 1], linestyle='--', color='gray')  # Random guessing line
    plt.plot(recall[i], precision[i], marker='o', markersize=8, label=models[i])
    
plt.title("ROC AUC Curve")
plt.xlabel("False Positive Rate")
plt.ylabel("True Positive Rate")
plt.legend()
plt.show()


# %% [code]
import numpy as np
import matplotlib.pyplot as plt
import seaborn as sns
from sklearn.metrics import confusion_matrix
from sklearn.utils.multiclass import unique_labels

# Define the true labels and predicted labels
true_labels = [0, 1, 0, 1, 1, 0, 0, 1]
predicted_labels = [0, 1, 1, 1, 1, 0, 0, 0]

# Calculate the confusion matrix
cm = confusion_matrix(true_labels, predicted_labels)

# Normalize the confusion matrix
cm_normalized = cm.astype('float') / cm.sum(axis=1)[:, np.newaxis]

# Get the class labels
classes = unique_labels(true_labels, predicted_labels)

# Create a heatmap for the normalized confusion matrix
plt.figure(figsize=(8, 6), dpi = 300)
sns.set_style("white")
sns.heatmap(cm_normalized, annot=True, cmap='Blues', fmt='.2f', xticklabels=classes, yticklabels=classes)
plt.title('Normalized Confusion Matrix')
plt.xlabel('Predicted Label')
plt.ylabel('True Label')
plt.show()


# %% [code]
import pandas as pd
import matplotlib.pyplot as plt
import seaborn as sns

# Read the dataset from the CSV file
df = pd.read_csv("forensics.csv")

# Visualize the dataset
print("Dataset:")
print(df)
print()

# Calculate correlations between columns
correlation_matrix = df.corr()

# Plot correlation matrix as a heatmap
plt.figure(figsize=(8, 6), dpi = 300)
sns.heatmap(correlation_matrix, annot=True, cmap="coolwarm")
plt.title("Correlation Matrix")
plt.show()

# Create histograms for each column
plt.figure(figsize=(12, 8), dpi = 300)
columns = df.columns
for i, column in enumerate(columns[1:]):
    plt.subplot(2, 3, i+1)
    plt.hist(df[column], bins=10, alpha=0.7)
    plt.xlabel(column)
    plt.ylabel("Frequency")
plt.tight_layout()
plt.show()


# %% [code]
import pandas as pd
import matplotlib.pyplot as plt
import seaborn as sns

# Read the dataset from the CSV file
df = pd.read_csv("forensics.csv")

# Convert non-numeric values in "Network Traffic" column to numeric equivalents
df["Network Traffic"] = df["Network Traffic"].map({"High": 3, "Medium": 2, "Low": 1})

# Convert the "File Size" column to float
df["File Size"] = df["File Size"].str.replace(' MB', '').astype(float)

# Set the default style for seaborn
sns.set(style="whitegrid")

# Convert categorical columns to category data type
df["Secure Data (Output)"] = df["Secure Data (Output)"].astype("category")
df["Encryption Level"] = df["Encryption Level"].astype("category")
df["User Permissions"] = df["User Permissions"].astype("category")
df["Malware Indicators"] = df["Malware Indicators"].astype("category")

# Create a bar plot showing the count of secure data with different encryption levels
plt.figure(figsize=(8, 6), dpi = 300)
sns.countplot(x="Secure Data (Output)", hue="Encryption Level", data=df, palette="coolwarm")
plt.title("Count of Secure Data by Encryption Level")
plt.xlabel("Secure Data")
plt.ylabel("Count")
plt.legend(title="Encryption Level")
plt.tight_layout()
plt.show()

# Create a violin plot showing the distribution of file size by user permissions and malware indicators
plt.figure(figsize=(10, 6), dpi = 900)
sns.violinplot(x="User Permissions", y="File Size", hue="Malware Indicators", data=df, palette="coolwarm", split=True)
plt.title("Distribution of File Size by User Permissions and Malware Indicators")
plt.xlabel("User Permissions")
plt.ylabel("File Size")
plt.legend(title="Malware Indicators")
plt.tight_layout()
plt.show()

# Create a pair plot to visualize relationships between numeric columns
sns.set(font_scale=1.2)
sns.pairplot(df.drop(columns=["Secure Data (Output)"]), hue="Secure Data (Output)", palette="coolwarm")
plt.suptitle("Pairwise Relationships between Numeric Columns", y=1.02, fontsize=16)
plt.tight_layout()
plt.show()


# %% [code]
import pandas as pd
import matplotlib.pyplot as plt
import seaborn as sns
from sklearn.preprocessing import LabelEncoder

# Read the dataset from the CSV file
df = pd.read_csv("forensics.csv")

# Use label encoding to convert categorical values in "Network Traffic" column to numeric labels
label_encoder = LabelEncoder()
df["Network Traffic"] = label_encoder.fit_transform(df["Network Traffic"])

# Convert the "File Size" column to float
df["File Size"] = df["File Size"].str.replace(' MB', '').astype(float)

# Set the default style for seaborn
sns.set(style="whitegrid")

# Convert categorical columns to category data type
df["Secure Data (Output)"] = df["Secure Data (Output)"].astype("category")
df["Encryption Level"] = df["Encryption Level"].astype("category")
df["User Permissions"] = df["User Permissions"].astype("category")
df["Malware Indicators"] = df["Malware Indicators"].astype("category")

# Create a bar plot showing the count of secure data with different encryption levels
plt.figure(figsize=(8, 6), dpi = 900)
sns.countplot(x="Secure Data (Output)", hue="Encryption Level", data=df, palette="coolwarm")
plt.title("Count of Secure Data by Encryption Level")
plt.xlabel("Secure Data")
plt.ylabel("Count")
plt.legend(title="Encryption Level")
plt.tight_layout()
plt.show()

# Create a violin plot showing the distribution of file size by user permissions and malware indicators
plt.figure(figsize=(10, 6), dpi = 300)
sns.violinplot(x="User Permissions", y="File Size", hue="Malware Indicators", data=df, palette="coolwarm", split=True)
plt.title("Distribution of File Size by User Permissions and Malware Indicators")
plt.xlabel("User Permissions")
plt.ylabel("File Size")
plt.legend(title="Malware Indicators")
plt.tight_layout()
plt.show()

# Create a pair plot to visualize relationships between numeric columns
sns.set(font_scale=1.2)
sns.pairplot(df.drop(columns=["Secure Data (Output)"]), hue="Secure Data (Output)", palette="coolwarm")
plt.suptitle("Pairwise Relationships between Numeric Columns", y=1.02, fontsize=16)
plt.tight_layout()
plt.show()


# %% [code]
import pandas as pd
import matplotlib.pyplot as plt
import seaborn as sns

# Read the dataset from the CSV file
df = pd.read_csv("forensics.csv")

# Set the default style for seaborn
sns.set(style="whitegrid")

# Create a bar plot showing the count of secure data with different encryption levels
plt.figure(figsize=(8, 6))
sns.countplot(x="Secure Data (Output)", hue="Encryption Level", data=df, palette="coolwarm")
plt.title("Count of Secure Data by Encryption Level")
plt.xlabel("Secure Data")
plt.ylabel("Count")
plt.legend(title="Encryption Level")
plt.tight_layout()
plt.show()

# Create a bar plot showing the count of secure data with different user permissions
plt.figure(figsize=(8, 6), dpi = 300)
sns.countplot(x="Secure Data (Output)", hue="User Permissions", data=df, palette="coolwarm")
plt.title("Count of Secure Data by User Permissions")
plt.xlabel("Secure Data")
plt.ylabel("Count")
plt.legend(title="User Permissions")
plt.tight_layout()
plt.show()

# Create a bar plot showing the count of secure data with different malware indicators
plt.figure(figsize=(8, 6), dpi = 300)
sns.countplot(x="Secure Data (Output)", hue="Malware Indicators", data=df, palette="coolwarm")
plt.title("Count of Secure Data by Malware Indicators")
plt.xlabel("Secure Data")
plt.ylabel("Count")
plt.legend(title="Malware Indicators")
plt.tight_layout()
plt.show()


# %% [code]
import pandas as pd
import matplotlib.pyplot as plt
import seaborn as sns

# Read the dataset from the CSV file
df = pd.read_csv("forensics.csv")

# Set the default style for seaborn
sns.set(style="whitegrid")

# Create a bubble plot showing the relationship between file size, network traffic, and secure data
plt.figure(figsize=(10, 8), dpi = 900)
sns.scatterplot(x="File Size", y="Network Traffic", size="Secure Data (Output)", hue="Secure Data (Output)", data=df, palette="coolwarm", sizes=(50, 200))
plt.title("File Size vs. Network Traffic (Bubble Plot)")
plt.xlabel("File Size")
plt.ylabel("Network Traffic")
plt.legend(title="Secure Data")
plt.tight_layout()
plt.show()

# Create a bubble plot showing the relationship between file size, user permissions, and secure data
plt.figure(figsize=(10, 8), dpi = 900)
sns.scatterplot(x="File Size", y="User Permissions", size="Secure Data (Output)", hue="Secure Data (Output)", data=df, palette="coolwarm", sizes=(50, 200))
plt.title("File Size vs. User Permissions (Bubble Plot)")
plt.xlabel("File Size")
plt.ylabel("User Permissions")
plt.legend(title="Secure Data")
plt.tight_layout()
plt.show()

# Create a bubble plot showing the relationship between file size, malware indicators, and secure data
plt.figure(figsize=(10, 8), dpi = 900)
sns.scatterplot(x="File Size", y="Malware Indicators", size="Secure Data (Output)", hue="Secure Data (Output)", data=df, palette="coolwarm", sizes=(50, 200))
plt.title("File Size vs. Malware Indicators (Bubble Plot)")
plt.xlabel("File Size")
plt.ylabel("Malware Indicators")
plt.legend(title="Secure Data")
plt.tight_layout()
plt.show()


# %% [code]
import pandas as pd
import matplotlib.pyplot as plt
import seaborn as sns

# Read the dataset from the CSV file
df = pd.read_csv("forensics.csv")

# Set the default style for seaborn
sns.set(style="whitegrid")

# Increase font size and set darker color palette
sns.set(font_scale=1.2)
sns.set_palette("dark")

# Create a bubble plot showing the relationship between file size, network traffic, and secure data
plt.figure(figsize=(10, 8), dpi = 900)
sns.scatterplot(x="File Size", y="Network Traffic", size="Secure Data (Output)", hue="Secure Data (Output)", data=df, sizes=(50, 200))
plt.title("File Size vs. Network Traffic (Bubble Plot)", fontsize=16)
plt.xlabel("File Size")
plt.ylabel("Network Traffic")
plt.legend(title="Secure Data")
plt.tight_layout()
plt.show()

# Create a bubble plot showing the relationship between file size, user permissions, and secure data
plt.figure(figsize=(10, 8), dpi = 900)
sns.scatterplot(x="File Size", y="User Permissions", size="Secure Data (Output)", hue="Secure Data (Output)", data=df, sizes=(50, 200))
plt.title("File Size vs. User Permissions (Bubble Plot)", fontsize=16)
plt.xlabel("File Size")
plt.ylabel("User Permissions")
plt.legend(title="Secure Data")
plt.tight_layout()
plt.show()

# Create a bubble plot showing the relationship between file size, malware indicators, and secure data
plt.figure(figsize=(10, 8), dpi = 900)
sns.scatterplot(x="File Size", y="Malware Indicators", size="Secure Data (Output)", hue="Secure Data (Output)", data=df, sizes=(50, 200))
plt.title("File Size vs. Malware Indicators (Bubble Plot)", fontsize=16)
plt.xlabel("File Size")
plt.ylabel("Malware Indicators")
plt.legend(title="Secure Data")
plt.tight_layout()
plt.show()


# %% [code]
import matplotlib.pyplot as plt
import seaborn as sns

# Model names
models = ['SentinelFusion', 'SVM', 'KNN', 'Naive Bayes', 'Logistic Regression', 'Decision Tree']

# Accuracy values
accuracy = [0.99, 0.89, 0.86, 0.82, 0.88, 0.83]

# Precision values
precision = [0.91, 0.97, 0.85, 0.80, 0.89, 0.82]

# Recall values
recall = [0.88, 0.97, 0.87, 0.85, 0.87, 0.84]

# F1 score values
f1_score = [0.89, 0.97, 0.86, 0.82, 0.88, 0.83]

# Create a bar plot for Accuracy
plt.figure(figsize=(10, 6), dpi = 300)
sns.set(style="whitegrid")
sns.set_palette("husl")
sns.barplot(x=models, y=accuracy, alpha=0.7)
plt.xlabel('Models')
plt.ylabel('Accuracy')
plt.title('Accuracy of Different Models')
plt.xticks(rotation=15)
plt.show()

# Create a bar plot for Precision
plt.figure(figsize=(10, 6), dpi = 300)
sns.set(style="whitegrid")
sns.set_palette("husl")
sns.barplot(x=models, y=precision, alpha=0.7)
plt.xlabel('Models')
plt.ylabel('Precision')
plt.title('Precision of Different Models')
plt.xticks(rotation=15)
plt.show()

# Create a bar plot for Recall
plt.figure(figsize=(10, 6), dpi = 300)
sns.set(style="whitegrid")
sns.set_palette("husl")
sns.barplot(x=models, y=recall, alpha=0.7)
plt.xlabel('Models')
plt.ylabel('Recall')
plt.title('Recall of Different Models')
plt.xticks(rotation=15)
plt.show()

# Create a bar plot for F1 Score
plt.figure(figsize=(10, 6), dpi = 300)
sns.set(style="whitegrid")
sns.set_palette("husl")
sns.barplot(x=models, y=f1_score, alpha=0.7)
plt.xlabel('Models')
plt.ylabel('F1 Score')
plt.title('F1 Score of Different Models')
plt.xticks(rotation=15)
plt.show()


# %% [code]


# %% [code]


# %% [code]


# %% [code]
